# Supplementary material for: Development of a Replication-Deficient Bacteriophage Reporter Lacking an Essential Baseplate Wedge Subunit
Source: Viruses. 2023 Dec 20;16(1):8. doi: 10.3390/v16010008 (PMC10821221; doi:10.3390/v16010008)
Supplement: Supplementary file 1 [file viruses-16-00008-s001.zip]

Archive with 1 entries (1 files):
- viruses-2727516-supplementary.pdf
